# Supplementary material for: Whole genome sequence of the deep-sea sponge Geodia barretti (Metazoa, Porifera, Demospongiae)
Source: G3 (Bethesda). 2023 Aug 24;13(10):jkad192. doi: 10.1093/g3journal/jkad192 (PMC10542158; doi:10.1093/g3journal/jkad192)
Supplement: jkad192_Supplementary_Data [file jkad192_supplementary_data.zip]

Archive with 2 entries (2 files):
- Figures_S1-S4_G3-2023-404369.docx
- Table_S1_G3-2023-404369.docx
